# Supplementary material for: Preimplantation Genetic Testing for Aneuploidy Versus Morphological Selection in Women Aged 35–42: Results of a Pilot Randomized Controlled Trial
Source: J Clin Med. 2025 Jul 21;14(14):5166. doi: 10.3390/jcm14145166 (PMC12295310; doi:10.3390/jcm14145166)
Supplement: Supplementary file 1 [file jcm-14-05166-s001.zip]

Archive with 1 entries (1 files):
- jcm-3731167-supplementary.pdf
